# Supplementary material for: Influence of Waste Glass Particle Size on the Physico-Mechanical Properties and Porosity of Foamed Geopolymer Composites Based on Coal Fly Ash
Source: Materials (Basel). 2023 Mar 1;16(5):2044. doi: 10.3390/ma16052044 (PMC10004531; doi:10.3390/ma16052044)
Supplement: Supplementary file 1 [file materials-16-02044-s001.zip]

Archive with 1 entries (1 files):
- materials-2223427-supplementary.pdf
